# Supplementary material for: Functional Characterization of Mouse and Human Arachidonic Acid Lipoxygenase 15B (ALOX15B) Orthologs and of Their Mutants Exhibiting Humanized and Murinized Reaction Specificities
Source: Int J Mol Sci. 2023 Jun 12;24(12):10046. doi: 10.3390/ijms241210046 (PMC10298594; doi:10.3390/ijms241210046)
Supplement: Supplementary file 1 [file ijms-24-10046-s001.zip]

Archive with 1 entries (1 files):
- ijms-2317160-supplementary.pdf
